# Supplementary material for: Impact of the association between education and obesity on diabetes-free life expectancy
Source: Eur J Public Health. 2023 Aug 23;33(6):968–73. doi: 10.1093/eurpub/ckad153 (PMC10710352; doi:10.1093/eurpub/ckad153)
Supplement: ckad153_Supplementary_Data [file ckad153_supplementary_data.zip]

Archive with 3 entries (2 files):
- ckad153_Supplementary_Data/
- ckad153_Supplementary_Data/ejph-2023-02-om-0098-File006.pdf
- ckad153_Supplementary_Data/ejph-2023-02-om-0098-File007.doc
